# Supplementary material for: A Case Series of Metastatic Malignant Gastrointestinal Neuroectodermal Tumors and Comprehensive Genomic Profiling Analysis of 20 Cases
Source: Curr Oncol. 2022 Feb 21;29(2):1279–97. doi: 10.3390/curroncol29020109 (PMC8870546; doi:10.3390/curroncol29020109)
Supplement: Supplementary file 1 [file curroncol-29-00109-s001.zip]

Archive with 1 entries (1 files):
- curroncol-1534239-supplementary.pdf
